# Supplementary material for: anti-Tricyclo­[4.2.1.12,5]deca-3,7-diene-9,10-dione
Source: Acta Crystallogr Sect E Struct Rep Online. 2009 Mar 11;65(Pt 4):o729. doi: 10.1107/S1600536809005844 (PMC2969011; doi:10.1107/S1600536809005844)
Supplement: Supplementary file 1 [file e-65-0o729-sup1.cif]

##############################################################################
###                                                                        ###
###        Electronic paper (Acta Crystallographica Section E)             ###
###                                                                        ###
##############################################################################
#                                                                            #
# This CIF contains the data in a paper accepted for publication in Acta     #
# Crystallographica Section E. It conforms to the requirements of Notes      #
# for Authors for Section E, and has been peer reviewed under the auspices   #
# of the IUCr Commission on Journals.                                        #
#                                                                            #
# Full details of the Crystallographic Information File format               #
# are given in the paper "The Crystallographic Information File (CIF):       #
# a New Standard Archive File for Crystallography" by S. R. Hall, F. H.      #
# Allen and I. D. Brown [Acta Cryst. (1991), A47, 655-685].                  #
#                                                                            #
# The current version of the core CIF dictionary is obtainable from          #
# ftp://ftp.iucr.org/pub/cif_core.dic. The current version number is 2.4.    #
#                                                                            #
# Software is freely available for graphical display of the structure(s) in  #
# this CIF.  For information consult the CIF home page http://www.iucr.org/  #
# cif/home.html                                                              #
#                                                                            #
# This file may be used for bona fide research purposes within the           #
# scientific community so long as proper attribution is given to the journal # 
# article from which it was obtained.                                        #
#                                                                            #
##############################################################################
                                             
data_global
_audit_creation_method     'WinGX routine CIF_UPDATE'
_audit_conform_dict_name     cif_core.dic
_audit_conform_dict_version     2.3
_journal_date_recd_electronic     2008-12-31
_journal_date_accepted     2009-02-18
_journal_name_full     'Acta Crystallographica, Section E'
_journal_year     2009
_journal_volume     65
_journal_issue      4
_journal_page_first     o729
_journal_page_last     o729
_journal_paper_category     QO
_journal_coeditor_code     FL2229
_publ_contact_author_name     'Daniel S. Jones'
_publ_contact_author_address
;
Department of Chemistry
The University of North Carolina at Charlotte
9201 University City Blvd.
Charlotte, NC 28223, USA
;
_publ_contact_author_email     'djones@uncc.edu, metzkorn@uncc.edu'
_publ_contact_author_fax     (704)6873151
_publ_contact_author_phone     (704)6874438
_publ_section_title
;
<i>anti</i>-Tricyclo[4.2.1.1^2,5^]deca-3,7-diene-9,10-dione
;
loop_
    _publ_author_name
    _publ_author_address
    'Matthew P. Gidaly'
;Department of Chemistry
The University of North Carolina at Charlotte
9201 University City Blvd
Charlotte, NC 28223, USA
;
    'Andria D. Harris'
;Department of Chemistry
The University of North Carolina at Charlotte
9201 University City Blvd
Charlotte, NC 28223, USA
;
    'Maria del Rosario I. Amado-Sierra'
;Department of Chemistry
The University of North Carolina at Charlotte
9201 University City Blvd
Charlotte, NC 28223, USA
;
    'Daniel S. Jones'
;Department of Chemistry
The University of North Carolina at Charlotte
9201 University City Blvd
Charlotte, NC 28223, USA
;
    'Markus Etzkorn'
;Department of Chemistry
The University of North Carolina at Charlotte
9201 University City Blvd
Charlotte, NC 28223, USA
;
data_I
_audit_creation_method     'WinGX routine CIF_UPDATE'
_chemical_name_systematic
;
<i>anti</i>-Tricyclo[4.2.1.1^2,5^]deca-3,7-diene-9,10-dione
;
_chemical_formula_moiety     'C10 H8 O2'
_chemical_formula_sum     'C10 H8 O2'
_chemical_formula_iupac     'C10 H8 O2'
_chemical_formula_weight     160.16
_symmetry_cell_setting     triclinic
_symmetry_space_group_name_H-M     'P -1'
_symmetry_space_group_name_Hall     '-P 1'
loop_
    _symmetry_equiv_pos_as_xyz
    'x, y, z'
    '-x, -y, -z'
_cell_length_a     6.4458(7)
_cell_length_b     6.6120(6)
_cell_length_c     8.9758(6)
_cell_angle_alpha     81.671(8)
_cell_angle_beta     79.176(10)
_cell_angle_gamma     84.745(8)
_cell_volume     370.96(6)
_cell_formula_units_Z     2
_cell_measurement_reflns_used     24
_cell_measurement_theta_min     10.14
_cell_measurement_theta_max     44.75
_cell_measurement_temperature     295(2)
_exptl_crystal_description     prism
_exptl_crystal_colour     yellow
_exptl_crystal_size_max     0.3
_exptl_crystal_size_mid     0.2
_exptl_crystal_size_min     0.2
_exptl_crystal_density_diffrn     1.434
_exptl_crystal_density_method     'not measured'
_exptl_crystal_F_000     168
_exptl_absorpt_coefficient_mu     0.815
_exptl_absorpt_correction_type     none
_diffrn_radiation_type     CuK\a
_diffrn_radiation_wavelength     1.54178
_diffrn_measurement_device_type     'Enraf--Nonius CAD-4'
_diffrn_measurement_device     '\k-geometry'
_diffrn_measurement_method     'Non-profiled \w/2\q'
_diffrn_reflns_number     2624
_diffrn_reflns_av_R_equivalents     0.0451
_diffrn_reflns_theta_min     5.06
_diffrn_reflns_theta_max     67.35
_diffrn_reflns_theta_full     67.35
_diffrn_measured_fraction_theta_max     1
_diffrn_measured_fraction_theta_full     1
_diffrn_reflns_limit_h_min     -7
_diffrn_reflns_limit_h_max     7
_diffrn_reflns_limit_k_min     -7
_diffrn_reflns_limit_k_max     7
_diffrn_reflns_limit_l_min     -10
_diffrn_reflns_limit_l_max     10
_diffrn_standards_number     3
_diffrn_standards_interval_count     82
_diffrn_standards_interval_time     60
_diffrn_standards_decay_%     1
loop_
    _diffrn_standard_refln_index_h
    _diffrn_standard_refln_index_k
    _diffrn_standard_refln_index_l
    -1 -2 0
    1 -1 -2
    0 0 2
_reflns_number_total     1329
_reflns_number_gt     1179
_reflns_threshold_expression     I>2\s(I)
_refine_ls_structure_factor_coef     Fsqd
_refine_ls_matrix_type     full
_refine_ls_R_factor_gt     0.0372
_refine_ls_wR_factor_ref     0.0916
_refine_ls_goodness_of_fit_ref     1.119
_refine_ls_restrained_S_all     1.119
_refine_ls_number_reflns     1329
_refine_ls_number_parameters     110
_refine_ls_number_restraints     0
_refine_ls_hydrogen_treatment     constr
_refine_ls_weighting_scheme     calc
_refine_ls_weighting_details
         'calc w=1/[\s^2^(Fo^2^)+(0.0242P)^2^+0.0776P] where P=(Fo^2^+2Fc^2^)/3'
_refine_ls_shift/su_max     0
_refine_diff_density_max     0.2
_refine_diff_density_min     -0.153
_refine_ls_extinction_method     'SHELXL97 (Sheldrick, 2008)'
_refine_ls_extinction_coef     0.115(5)
_refine_ls_extinction_expression
                                    Fc^*^=kFc[1+0.001xFc^2^\l^3^/sin(2\q)]^-1/4^
loop_
    _atom_type_symbol
    _atom_type_description
    _atom_type_scat_dispersion_real
    _atom_type_scat_dispersion_imag
    _atom_type_scat_source
    C C 0.0181 0.0091 'International Tables Vol C Tables 4.2.6.8 and 6.1.1.4'
    H H 0 0 'International Tables Vol C Tables 4.2.6.8 and 6.1.1.4'
    O O 0.0492 0.0322 'International Tables Vol C Tables 4.2.6.8 and 6.1.1.4'
_computing_data_collection     'CAD-4 EXPRESS (Enraf--Nonius, 1994)'
_computing_cell_refinement     'CAD-4 EXPRESS (Enraf--Nonius, 1994)'
_computing_data_reduction     'XCAD4 (Harms & Wocadlo, 1995)'
_computing_structure_solution     'SHELXS97 (Sheldrick, 2008)'
_computing_structure_refinement     'SHELXL97 (Sheldrick, 2008)'
_computing_molecular_graphics     'ORTEP-3 for Windows (Farrugia, 1997)'
_computing_publication_material     'WinGX (Farrugia, 1999)'
loop_
    _atom_site_type_symbol
    _atom_site_label
    _atom_site_fract_x
    _atom_site_fract_y
    _atom_site_fract_z
    _atom_site_U_iso_or_equiv
    _atom_site_adp_type
    _atom_site_calc_flag
    _atom_site_refinement_flags
    _atom_site_occupancy
    _atom_site_disorder_assembly
    _atom_site_disorder_group
    O O1 0.30420(16) 0.67650(15) 0.48107(14) 0.0495(3) Uani d . 1 . .
    O O2 -0.21014(18) 0.85668(16) 0.94715(16) 0.0593(4) Uani d . 1 . .
    C C5 0.5818(2) 0.8181(2) 0.58171(17) 0.0369(4) Uani d . 1 . .
    H H5 0.5912 0.6967 0.6575 0.044 Uiso calc R 1 . .
    C C10 -0.2032(2) 0.5136(2) 1.09484(17) 0.0392(4) Uani d . 1 . .
    H H10 -0.3204 0.556 1.173 0.047 Uiso calc R 1 . .
    C C8 0.1509(2) 0.6126(2) 1.13965(18) 0.0438(4) Uani d . 1 . .
    H H8 0.1613 0.6898 1.2164 0.053 Uiso calc R 1 . .
    C C7 0.0067(2) 0.4394(2) 1.15786(17) 0.0409(4) Uani d . 1 . .
    H H7 -0.0169 0.3633 1.2611 0.049 Uiso calc R 1 . .
    C C3 0.2728(2) 1.0665(2) 0.67086(18) 0.0423(4) Uani d . 1 . .
    H H3 0.1766 1.0349 0.7606 0.051 Uiso calc R 1 . .
    C C2 0.5100(2) 1.0222(2) 0.65388(17) 0.0381(4) Uani d . 1 . .
    H H2 0.566 1.0299 0.747 0.046 Uiso calc R 1 . .
    C C9 -0.2602(2) 0.3614(2) 1.00162(19) 0.0427(4) Uani d . 1 . .
    H H9 -0.3583 0.2631 1.0381 0.051 Uiso calc R 1 . .
    C C1 0.4297(2) 0.8034(2) 0.47378(17) 0.0362(4) Uani d . 1 . .
    C C6 -0.1443(2) 0.6803(2) 0.96120(18) 0.0395(4) Uani d . 1 . .
    C C4 0.7783(2) 0.8433(2) 0.46039(19) 0.0420(4) Uani d . 1 . .
    H H4 0.9153 0.8016 0.4756 0.05 Uiso calc R 1 . .
loop_
    _atom_site_aniso_label
    _atom_site_aniso_U_11
    _atom_site_aniso_U_22
    _atom_site_aniso_U_33
    _atom_site_aniso_U_12
    _atom_site_aniso_U_13
    _atom_site_aniso_U_23
    O1 0.0444(6) 0.0450(6) 0.0619(8) -0.0112(5) -0.0102(5) -0.0107(5)
    O2 0.0608(7) 0.0390(6) 0.0810(9) 0.0080(5) -0.0283(6) -0.0043(6)
    C5 0.0368(7) 0.0364(7) 0.0373(8) 0.0005(5) -0.0110(6) -0.0003(6)
    C10 0.0323(6) 0.0466(8) 0.0378(8) -0.0031(6) -0.0034(5) -0.0066(6)
    C8 0.0398(7) 0.0495(8) 0.0480(9) 0.0004(6) -0.0172(7) -0.0161(7)
    C7 0.0418(7) 0.0494(8) 0.0317(7) -0.0050(6) -0.0099(6) 0.0005(6)
    C3 0.0413(7) 0.0427(8) 0.0405(8) -0.0024(6) 0.0024(6) -0.0102(6)
    C2 0.0421(7) 0.0429(8) 0.0312(7) -0.0024(6) -0.0106(6) -0.0060(6)
    C9 0.0335(7) 0.0417(8) 0.0554(10) -0.0060(6) -0.0128(6) -0.0057(7)
    C1 0.0331(6) 0.0369(7) 0.0395(8) 0.0010(5) -0.0063(6) -0.0102(6)
    C6 0.0351(7) 0.0397(8) 0.0468(9) -0.0015(6) -0.0169(6) -0.0041(6)
    C4 0.0317(7) 0.0420(8) 0.0523(9) 0.0026(6) -0.0083(6) -0.0086(7)
_geom_special_details
;
All e.s.d.'s (except the e.s.d. in the dihedral angle between two l.s. planes)
are estimated using the full covariance matrix. The cell e.s.d.'s are taken
into account individually in the estimation of e.s.d.'s in distances, angles
and torsion angles; correlations between e.s.d.'s in cell parameters are only
used when they are defined by crystal symmetry. An approximate (isotropic)
treatment of cell e.s.d.'s is used for estimating e.s.d.'s involving l.s.
planes.
;
loop_
    _geom_bond_atom_site_label_1
    _geom_bond_atom_site_label_2
    _geom_bond_site_symmetry_2
    _geom_bond_distance
    _geom_bond_publ_flag
    O1 C1 . 1.2049(16) ?
    O2 C6 . 1.2012(17) ?
    C5 C4 . 1.5116(19) ?
    C5 C1 . 1.5202(19) ?
    C5 C2 . 1.575(2) ?
    C5 H5 . 0.98 ?
    C10 C9 . 1.509(2) ?
    C10 C6 . 1.5232(19) ?
    C10 C7 . 1.5741(19) ?
    C10 H10 . 0.98 ?
    C8 C9 2_567 1.326(2) ?
    C8 C7 . 1.512(2) ?
    C8 H8 . 0.93 ?
    C7 C6 2_567 1.522(2) ?
    C7 H7 . 0.98 ?
    C3 C4 2_676 1.326(2) ?
    C3 C2 . 1.5129(19) ?
    C3 H3 . 0.93 ?
    C2 H2 . 0.98 ?
    C9 H9 . 0.93 ?
    C1 C2 2_676 1.5248(18) ?
    C6 C7 2_567 1.522(2) ?
    C4 H4 . 0.93 ?
loop_
    _geom_angle_atom_site_label_1
    _geom_angle_atom_site_label_2
    _geom_angle_atom_site_label_3
    _geom_angle_site_symmetry_1
    _geom_angle_site_symmetry_3
    _geom_angle
    _geom_angle_publ_flag
    C4 C5 C1 . . 96.67(11) ?
    C4 C5 C2 . . 111.33(11) ?
    C1 C5 C2 . . 105.88(10) ?
    C4 C5 H5 . . 113.8 ?
    C1 C5 H5 . . 113.8 ?
    C2 C5 H5 . . 113.8 ?
    C9 C10 C6 . . 96.32(12) ?
    C9 C10 C7 . . 111.22(12) ?
    C6 C10 C7 . . 106.35(11) ?
    C9 C10 H10 . . 113.8 ?
    C6 C10 H10 . . 113.8 ?
    C7 C10 H10 . . 113.8 ?
    C9 C8 C7 2_567 . 110.14(14) ?
    C9 C8 H8 2_567 . 124.9 ?
    C7 C8 H8 . . 124.9 ?
    C8 C7 C6 . 2_567 96.36(11) ?
    C8 C7 C10 . . 111.33(11) ?
    C6 C7 C10 2_567 . 106.49(12) ?
    C8 C7 H7 . . 113.7 ?
    C6 C7 H7 2_567 . 113.7 ?
    C10 C7 H7 . . 113.7 ?
    C4 C3 C2 2_676 . 110.37(12) ?
    C4 C3 H3 2_676 . 124.8 ?
    C2 C3 H3 . . 124.8 ?
    C3 C2 C1 . 2_676 96.61(10) ?
    C3 C2 C5 . . 111.11(11) ?
    C1 C2 C5 2_676 . 106.04(11) ?
    C3 C2 H2 . . 113.9 ?
    C1 C2 H2 2_676 . 113.9 ?
    C5 C2 H2 . . 113.9 ?
    C8 C9 C10 2_567 . 110.46(13) ?
    C8 C9 H9 2_567 . 124.8 ?
    C10 C9 H9 . . 124.8 ?
    O1 C1 C5 . . 128.74(13) ?
    O1 C1 C2 . 2_676 128.48(14) ?
    C5 C1 C2 . 2_676 102.57(11) ?
    O2 C6 C7 . 2_567 128.63(14) ?
    O2 C6 C10 . . 128.41(15) ?
    C7 C6 C10 2_567 . 102.44(11) ?
    C3 C4 C5 2_676 . 110.25(12) ?
    C3 C4 H4 2_676 . 124.9 ?
    C5 C4 H4 . . 124.9 ?
