# Supplementary material for: anti-Tricyclo­[4.2.1.12,5]deca-3,7-diene-9,10-dione
Source: Acta Crystallogr Sect E Struct Rep Online. 2009 Mar 11;65(Pt 4):o729. doi: 10.1107/S1600536809005844 (PMC2969011; doi:10.1107/S1600536809005844)
Supplement: Supplementary file 2 [file e-65-0o729-Isup2.hkl]

#
# h,k,l, Fc-squared, Fo-squared, sigma(Fo-squared) and status flag
#
data_I
_shelx_title ' mgmedkx2 in P -1  to 67.5 deg theta  full sphere'
_shelx_refln_list_code          4
_shelx_F_calc_maximum       49.39
_exptl_crystal_F_000       168.00
_reflns_d_resolution_high  0.8353
 
loop_
 _symmetry_equiv_pos_as_xyz
 'x, y, z'
 '-x, -y, -z'
 
_cell_length_a     6.4458
_cell_length_b     6.6120
_cell_length_c     8.9758
_cell_angle_alpha  81.671
_cell_angle_beta   79.176
_cell_angle_gamma  84.745
 
_shelx_F_squared_multiplier     1.000
 
loop_
 _refln_index_h
 _refln_index_k
 _refln_index_l
 _refln_F_squared_calc
 _refln_F_squared_meas
 _refln_F_squared_sigma
 _refln_observed_status
   1   0   0       21.55       17.17      0.19 o
   2   0   0      745.18      692.48     14.86 o
   3   0   0      159.42      155.71      0.92 o
   4   0   0      140.02      137.97      2.57 o
   5   0   0       28.51       26.85      0.37 o
   6   0   0        0.02       -0.38      0.40 o
   7   0   0       18.06       19.14      0.28 o
  -7   1   0       13.50       14.84      0.52 o
  -6   1   0        0.49        0.80      0.12 o
  -5   1   0        1.63        1.19      0.13 o
  -4   1   0       22.27       19.72      0.55 o
  -3   1   0       87.18       83.28      3.87 o
  -2   1   0      347.72      305.28     14.14 o
  -1   1   0      568.15      503.78     13.79 o
   0   1   0       11.15        9.56      0.12 o
   1   1   0     1332.77     1353.62     33.24 o
   2   1   0       92.26       83.67      1.24 o
   3   1   0       62.28       55.94      1.49 o
   4   1   0      172.23      170.71      2.96 o
   5   1   0        4.23        3.56      0.23 o
   6   1   0       87.32       89.99      1.61 o
   7   1   0        1.72        2.19      0.12 o
  -7   2   0       19.89       21.80      0.30 o
  -6   2   0       21.29       20.47      0.30 o
  -5   2   0        9.10       10.13      0.67 o
  -4   2   0       53.74       56.52      2.21 o
  -3   2   0      343.30      325.94     20.35 o
  -2   2   0       43.87       37.22      2.13 o
  -1   2   0     2031.48     2070.72     67.30 o
   0   2   0       20.27       17.25      0.22 o
   1   2   0     1040.46     1109.86      9.30 o
   2   2   0       20.97       21.80      0.28 o
   3   2   0      218.80      222.57      1.22 o
   4   2   0       65.79       66.40      0.80 o
   5   2   0       17.38       17.34      0.40 o
   6   2   0       17.62       16.67      0.26 o
   7   2   0        2.40        2.79      0.12 o
  -6   3   0       35.52       37.04      1.86 o
  -5   3   0       91.82       93.46      4.44 o
  -4   3   0        1.12        1.79      0.25 o
  -3   3   0        1.07        1.18      0.12 o
  -2   3   0       18.78       19.27      0.97 o
  -1   3   0       24.80       22.27      0.38 o
   0   3   0        0.08        0.40      0.08 o
   1   3   0       64.42       64.22      1.15 o
   2   3   0        6.82        7.81      0.14 o
   3   3   0       89.65       87.48      1.63 o
   4   3   0        5.76        7.53      0.20 o
   5   3   0      292.27      294.07     11.56 o
   6   3   0       11.52       11.76      0.42 o
   7   3   0        6.73        6.68      0.14 o
  -6   4   0        3.22        3.30      0.12 o
  -5   4   0       12.10       10.54      0.51 o
  -4   4   0        1.36        1.29      0.21 o
  -3   4   0       22.46       21.72      1.91 o
  -2   4   0      202.51      196.26      8.13 o
  -1   4   0      146.84      145.90      1.61 o
   0   4   0       90.41       93.72      0.86 o
   1   4   0        0.26        0.16      0.18 o
   2   4   0       52.56       53.09      0.71 o
   3   4   0       22.37       20.07      0.28 o
   4   4   0        1.12        1.00      0.13 o
   5   4   0        4.02        3.17      0.15 o
   6   4   0       18.37       16.23      0.41 o
  -5   5   0        2.76        3.14      0.15 o
  -4   5   0       28.41       27.24      2.05 o
  -3   5   0       11.64       11.57      1.15 o
  -2   5   0       28.59       24.71      0.51 o
  -1   5   0       19.42       18.06      0.75 o
   0   5   0        3.85        5.04      0.17 o
   1   5   0       34.36       34.45      1.33 o
   2   5   0      147.71      153.86      3.97 o
   3   5   0        1.20        1.36      0.13 o
   4   5   0       35.57       32.27      1.05 o
   5   5   0        0.75        0.81      0.11 o
   6   5   0        0.42        0.63      0.08 o
  -4   6   0       20.71       17.99      1.30 o
  -3   6   0       11.68       10.70      0.85 o
  -2   6   0       42.97       44.53      3.26 o
  -1   6   0       66.42       65.28      2.02 o
   0   6   0      104.65      109.95      2.38 o
   1   6   0        3.63        3.40      0.26 o
   2   6   0        0.31        0.03      0.25 o
   3   6   0       17.49       18.44      0.35 o
   4   6   0       10.19       11.50      0.44 o
   5   6   0        2.19        1.36      0.10 o
  -2   7   0       16.59       16.48      1.26 o
  -1   7   0       18.86       19.48      1.72 o
   0   7   0        0.13        0.14      0.20 o
   1   7   0        0.52        0.40      0.13 o
   2   7   0        1.98        1.73      0.28 o
   3   7   0        1.46        1.16      0.10 o
  -3  -7   1        0.22        0.14      0.15 o
  -2  -7   1        1.66        1.44      0.11 o
  -1  -7   1        0.00       -0.16      0.25 o
   0  -7   1        0.62        0.65      0.10 o
   1  -7   1        4.09        3.55      0.14 o
   2  -7   1        6.07        5.73      0.67 o
  -4  -6   1        0.46        0.60      0.10 o
  -3  -6   1       19.90       19.02      0.69 o
  -2  -6   1       11.19       10.86      0.22 o
  -1  -6   1       94.66       94.74      1.99 o
   0  -6   1       32.51       33.01      0.75 o
   1  -6   1       12.65       11.49      0.30 o
   2  -6   1       19.19       18.11      1.00 o
   3  -6   1        1.38        0.93      0.27 o
   4  -6   1        1.45        1.87      0.20 o
  -5  -5   1       15.53       14.13      0.35 o
  -4  -5   1        1.02        0.65      0.17 o
  -3  -5   1       69.42       70.41      0.99 o
  -2  -5   1        2.23        1.99      0.14 o
  -1  -5   1      102.09      106.82      1.40 o
   0  -5   1       63.36       60.68      0.89 o
   1  -5   1        4.06        4.26      0.16 o
   2  -5   1        2.87        3.07      0.26 o
   3  -5   1       47.78       47.35      5.04 o
   4  -5   1        1.15        1.03      0.12 o
   5  -5   1        0.57        0.50      0.10 o
  -6  -4   1        1.15        1.05      0.10 o
  -5  -4   1       42.03       41.88      0.61 o
  -4  -4   1       21.18       19.85      0.36 o
  -3  -4   1        0.09        0.13      0.22 o
  -2  -4   1       33.73       32.43      0.83 o
  -1  -4   1       55.46       58.98      0.73 o
   0  -4   1      160.50      168.31      1.20 o
   1  -4   1       82.50       82.50      2.21 o
   2  -4   1       11.10       10.26      0.44 o
   3  -4   1        1.47        1.37      0.22 o
   4  -4   1       29.59       27.17      2.03 o
   5  -4   1       11.81       13.31      0.95 o
   6  -4   1        0.34        0.37      0.11 o
  -6  -3   1       44.00       42.33      0.64 o
  -5  -3   1       19.49       19.05      0.28 o
  -4  -3   1       19.55       19.64      0.76 o
  -3  -3   1        7.24        9.88      0.31 o
  -2  -3   1      206.70      221.70      6.82 o
  -1  -3   1      143.64      148.30      2.53 o
   0  -3   1       28.06       28.78      0.81 o
   1  -3   1        9.97       11.13      0.15 o
   2  -3   1       58.35       59.69      2.03 o
   3  -3   1        3.41        4.27      0.21 o
   4  -3   1       16.44       17.92      0.87 o
   5  -3   1       39.60       39.86      2.28 o
   6  -3   1        1.24        0.30      0.21 o
  -7  -2   1        3.72        4.52      0.13 o
  -6  -2   1        4.92        4.35      0.28 o
  -5  -2   1       10.51        9.03      0.21 o
  -4  -2   1        1.58        2.12      0.28 o
  -3  -2   1       12.76       12.86      0.19 o
  -2  -2   1       96.81      102.04      0.73 o
  -1  -2   1      173.91      171.84      2.48 o
   0  -2   1      154.14      157.80      0.75 o
   1  -2   1       22.18       23.82      0.33 o
   2  -2   1        1.46        1.22      0.09 o
   3  -2   1       33.07       31.95      0.68 o
   4  -2   1      128.58      131.28      5.91 o
   5  -2   1       65.76       65.88      1.93 o
   6  -2   1        1.17        1.22      0.13 o
   7  -2   1        0.15        0.38      0.12 o
  -7  -1   1        8.89        7.72      0.16 o
  -6  -1   1       22.63       23.15      0.39 o
  -5  -1   1       15.37       15.87      0.25 o
  -4  -1   1       82.49       81.66      1.32 o
  -3  -1   1      123.77      122.64      4.10 o
  -2  -1   1        1.52        2.27      0.08 o
  -1  -1   1      137.80      135.02      2.52 o
   0  -1   1     1484.53     1534.99     39.61 o
   1  -1   1      130.38      116.95      1.91 o
   2  -1   1      119.71      113.15      2.26 o
   3  -1   1       74.72       72.87      2.23 o
   4  -1   1        0.34        0.21      0.21 o
   5  -1   1       18.97       19.25      0.29 o
   6  -1   1       19.24       17.12      0.44 o
   7  -1   1        1.82        1.68      0.15 o
  -7   0   1        0.16        0.30      0.19 o
  -6   0   1        7.56        7.08      0.25 o
  -5   0   1        6.04        6.23      0.18 o
  -4   0   1       33.96       36.02      0.48 o
  -3   0   1        0.03        0.17      0.11 o
  -2   0   1      178.99      169.04      1.76 o
  -1   0   1     1906.01     1814.35      6.08 o
   0   0   1        0.34        0.27      0.08 o
   1   0   1     1994.37     1763.88     39.68 o
   2   0   1      347.10      299.60     13.79 o
   3   0   1      682.55      675.07      2.00 o
   4   0   1       23.57       21.40      0.53 o
   5   0   1       56.22       57.31      1.03 o
   6   0   1       40.94       44.60      0.69 o
   7   0   1        3.38        4.34      0.30 o
  -7   1   1        5.83        6.83      0.15 o
  -6   1   1        0.08        0.11      0.36 o
  -5   1   1       49.42       48.89      2.49 o
  -4   1   1       44.85       48.53      1.93 o
  -3   1   1       63.20       68.09      6.63 o
  -2   1   1      143.80      134.13     12.68 o
  -1   1   1        1.34        0.87      0.07 o
   0   1   1     1351.20     1495.33     43.85 o
   1   1   1        6.98        8.90      0.24 o
   2   1   1       18.67       21.20      0.29 o
   3   1   1        2.63        3.03      0.10 o
   4   1   1        0.84        0.77      0.41 o
   5   1   1       14.52       13.44      0.37 o
   6   1   1        2.74        3.40      0.35 o
   7   1   1       30.54       33.30      1.21 o
  -7   2   1        0.87        1.12      0.09 o
  -6   2   1        3.45        4.18      0.35 o
  -5   2   1       25.31       24.36      1.14 o
  -4   2   1        6.09        6.67      0.50 o
  -3   2   1      122.99      116.69     10.27 o
  -2   2   1       74.03       69.94      5.46 o
  -1   2   1      265.58      258.07      5.92 o
   0   2   1      337.86      342.73      5.65 o
   1   2   1      152.87      158.24      5.04 o
   2   2   1        0.90        1.24      0.08 o
   3   2   1       93.75       93.98      3.66 o
   4   2   1      114.99      117.22      5.36 o
   5   2   1        5.68        4.52      0.17 o
   6   2   1        8.35        8.04      0.20 o
   7   2   1        2.57        2.27      0.19 o
  -6   3   1        5.21        5.83      0.19 o
  -5   3   1        3.99        4.26      0.17 o
  -4   3   1       53.20       49.41      5.28 o
  -3   3   1       58.65       52.63      5.47 o
  -2   3   1       15.35       15.89      0.83 o
  -1   3   1       71.41       79.58      1.02 o
   0   3   1       74.62       78.09      0.64 o
   1   3   1       16.93       18.21      0.25 o
   2   3   1       22.26       26.05      0.35 o
   3   3   1      122.99      134.46      4.90 o
   4   3   1       25.43       22.96      1.32 o
   5   3   1        8.29        9.16      0.49 o
   6   3   1       78.48       77.57      3.66 o
   7   3   1        3.44        3.36      0.19 o
  -6   4   1        2.82        3.17      0.11 o
  -5   4   1        0.08       -0.21      0.22 o
  -4   4   1       34.70       36.27      3.95 o
  -3   4   1       59.90       58.12      5.49 o
  -2   4   1        0.67        1.74      0.39 o
  -1   4   1        3.08        4.52      0.42 o
   0   4   1        1.89        1.57      0.22 o
   1   4   1        1.06        1.58      0.11 o
   2   4   1       31.72       35.14      0.80 o
   3   4   1       24.58       24.42      0.34 o
   4   4   1        0.71        1.02      0.13 o
   5   4   1        9.73       10.09      0.86 o
   6   4   1        9.25        8.57      0.39 o
  -5   5   1        2.67        2.54      0.31 o
  -4   5   1        1.30        1.40      0.21 o
  -3   5   1       15.28       13.27      1.63 o
  -2   5   1       37.33       36.71      2.92 o
  -1   5   1        0.77        1.25      0.18 o
   0   5   1        2.08        2.36      0.13 o
   1   5   1        4.66        4.07      0.20 o
   2   5   1       39.17       40.79      1.18 o
   3   5   1       10.33       11.61      0.28 o
   4   5   1       43.61       44.41      1.74 o
   5   5   1       83.08       80.84      4.37 o
   6   5   1        1.43        1.29      0.10 o
  -4   6   1        0.99        1.37      0.29 o
  -3   6   1        0.00       -0.17      0.21 o
  -2   6   1       45.70       40.99      3.83 o
  -1   6   1        0.01        0.12      0.16 o
   0   6   1        4.07        4.67      0.17 o
   1   6   1       85.57       87.80      2.74 o
   2   6   1        5.80        4.64      0.32 o
   3   6   1       58.68       60.94      2.35 o
   4   6   1        0.91        0.68      0.15 o
   5   6   1        1.62        1.90      0.22 o
  -2   7   1        5.83        5.70      0.68 o
  -1   7   1        7.74        6.54      0.83 o
   0   7   1        0.43        0.55      0.11 o
   1   7   1       43.05       41.53      4.25 o
   2   7   1        0.05       -0.01      0.20 o
   3   7   1        5.06        4.75      0.37 o
   4   7   1        0.03        0.07      0.14 o
  -2  -7   2        5.52        6.11      0.14 o
  -1  -7   2        7.95        9.01      0.18 o
   0  -7   2        2.60        2.25      0.15 o
   1  -7   2        1.63        1.39      0.10 o
   2  -7   2        1.22        1.04      0.11 o
  -4  -6   2        1.23        1.29      0.21 o
  -3  -6   2        6.66        5.12      0.15 o
  -2  -6   2        2.38        2.65      0.14 o
  -1  -6   2        0.62        0.42      0.15 o
   0  -6   2       49.23       50.29      0.69 o
   1  -6   2       24.45       23.71      0.42 o
   2  -6   2       44.80       44.92      2.13 o
   3  -6   2        4.37        3.80      0.15 o
   4  -6   2       15.01       14.99      0.21 o
  -5  -5   2        0.92        0.97      0.10 o
  -4  -5   2        0.98        1.30      0.12 o
  -3  -5   2        0.45        0.26      0.25 o
  -2  -5   2      185.80      181.14      4.05 o
  -1  -5   2        1.80        1.54      0.14 o
   0  -5   2        0.02        0.20      0.16 o
   1  -5   2       61.79       64.39      1.78 o
   2  -5   2        0.60        0.56      0.16 o
   3  -5   2       35.59       36.20      0.51 o
   4  -5   2       16.32       17.27      0.25 o
   5  -5   2        4.51        4.03      0.13 o
  -6  -4   2        0.18        0.23      0.10 o
  -5  -4   2        0.02        0.06      0.22 o
  -4  -4   2        4.91        4.94      0.17 o
  -3  -4   2       40.26       37.52      1.20 o
  -2  -4   2       21.77       24.11      0.34 o
  -1  -4   2       23.73       24.08      0.50 o
   0  -4   2       15.48       16.43      0.37 o
   1  -4   2       16.90       19.62      0.62 o
   2  -4   2      124.72      125.13      3.86 o
   3  -4   2       17.52       17.05      0.43 o
   4  -4   2      164.36      164.66      6.17 o
   5  -4   2       29.56       29.22      0.41 o
   6  -4   2        0.05        0.17      0.14 o
  -6  -3   2        0.63        0.43      0.13 o
  -5  -3   2       43.96       42.73      0.88 o
  -4  -3   2       10.67        9.83      0.36 o
  -3  -3   2      180.54      180.79      1.38 o
  -2  -3   2        0.03       -0.09      0.18 o
  -1  -3   2       32.99       39.05      0.99 o
   0  -3   2        0.22        0.30      0.18 o
   1  -3   2        0.70        1.08      0.14 o
   2  -3   2        5.17        3.97      0.13 o
   3  -3   2       78.13       79.67      0.91 o
   4  -3   2       16.08       14.86      0.24 o
   5  -3   2       26.91       28.34      0.41 o
   6  -3   2       19.18       20.01      0.41 o
  -6  -2   2        9.83        9.84      0.38 o
  -5  -2   2        3.29        3.52      0.23 o
  -4  -2   2        1.84        2.28      0.14 o
  -3  -2   2       24.73       26.97      0.59 o
  -2  -2   2      176.43      196.17      5.61 o
  -1  -2   2      111.04      116.14      3.60 o
   0  -2   2      265.44      273.69      1.13 o
   1  -2   2      689.50      680.85      1.91 o
   2  -2   2       35.93       39.06      2.64 o
   3  -2   2      647.11      673.12     33.95 o
   4  -2   2        2.15        1.33      0.22 o
   5  -2   2       14.50       14.39      0.31 o
   6  -2   2       30.66       29.08      0.72 o
   7  -2   2       17.82       16.80      0.36 o
  -7  -1   2        2.04        3.05      0.11 o
  -6  -1   2        0.91        0.24      0.26 o
  -5  -1   2       96.27      100.12      2.16 o
  -4  -1   2      136.52      132.76      2.41 o
  -3  -1   2      183.12      179.08      4.32 o
  -2  -1   2      286.23      277.78      1.86 o
  -1  -1   2      515.01      510.60      1.75 o
   0  -1   2       30.25       30.17      0.32 o
   1  -1   2        0.45        4.96      1.29 o
   2  -1   2      434.85      401.85      8.83 o
   3  -1   2      220.70      231.08      2.42 o
   4  -1   2       24.06       20.36      0.83 o
   5  -1   2        0.13        0.07      0.23 o
   6  -1   2        1.45        1.44      0.14 o
   7  -1   2        2.32        1.84      0.12 o
  -7   0   2        0.09        0.16      0.15 o
  -6   0   2       19.66       17.74      0.39 o
  -5   0   2        0.13       -0.04      0.16 o
  -4   0   2        9.83       11.66      0.39 o
  -3   0   2      132.87      137.41      3.36 o
  -2   0   2       23.26       21.57      0.45 o
  -1   0   2        9.29        8.42      0.33 o
   0   0   2     2250.33     2314.91     26.59 o
   1   0   2      370.76      323.49     16.39 o
   2   0   2     2439.83     2359.82     75.90 o
   3   0   2       16.53       16.16      0.99 o
   4   0   2        0.05        0.05      0.29 o
   5   0   2       40.64       40.35      1.34 o
   6   0   2       14.21       15.56      0.44 o
   7   0   2        3.97        5.04      0.35 o
  -7   1   2        0.66        0.44      0.25 o
  -6   1   2       25.04       28.77      1.24 o
  -5   1   2       27.39       23.49      1.23 o
  -4   1   2      178.51      170.50      7.40 o
  -3   1   2      158.11      150.87     11.10 o
  -2   1   2     1007.39      927.84     13.22 o
  -1   1   2      181.38      166.37      9.66 o
   0   1   2      296.68      291.76      4.60 o
   1   1   2      155.50      140.72      7.13 o
   2   1   2       31.34       30.81      1.59 o
   3   1   2      114.39      112.28      3.59 o
   4   1   2        1.84        1.88      0.11 o
   5   1   2       67.63       64.95      4.41 o
   6   1   2       82.56       86.63      4.63 o
   7   1   2        0.84        1.67      0.11 o
  -6   2   2        1.04        1.15      0.12 o
  -5   2   2       33.00       32.99      1.53 o
  -4   2   2        1.24        1.44      0.14 o
  -3   2   2        0.44        0.39      0.13 o
  -2   2   2        0.61        0.65      0.19 o
  -1   2   2      450.48      467.30     10.93 o
   0   2   2     1958.20     2189.94     11.17 o
   1   2   2      116.46      115.27      2.73 o
   2   2   2     1034.94     1087.23     41.85 o
   3   2   2      370.30      362.73     14.47 o
   4   2   2      102.39      105.51      6.63 o
   5   2   2       29.42       27.41      1.29 o
   6   2   2        0.51        0.37      0.25 o
   7   2   2        0.59        0.81      0.11 o
  -6   3   2        9.82       10.45      0.21 o
  -5   3   2       62.30       63.03      4.30 o
  -4   3   2      173.59      162.49     20.16 o
  -3   3   2      103.98      102.44     11.18 o
  -2   3   2       33.00       33.40      1.22 o
  -1   3   2       67.39       77.70      2.43 o
   0   3   2      172.65      184.21      4.52 o
   1   3   2        3.79        4.95      0.11 o
   2   3   2       64.62       74.16      3.45 o
   3   3   2        3.14        4.29      0.13 o
   4   3   2        2.74        3.87      0.15 o
   5   3   2       50.16       46.96      2.34 o
   6   3   2       11.72       11.02      0.76 o
   7   3   2        6.10        6.36      0.22 o
  -5   4   2        1.05        0.65      0.11 o
  -4   4   2        0.22        0.50      0.25 o
  -3   4   2      175.87      166.03     17.29 o
  -2   4   2       38.27       37.20      2.78 o
  -1   4   2      143.71      155.55      6.93 o
   0   4   2      238.62      263.89      7.01 o
   1   4   2      698.16      762.21      3.48 o
   2   4   2      183.34      184.08      8.05 o
   3   4   2       55.76       51.01      4.22 o
   4   4   2       14.36       14.16      0.79 o
   5   4   2       34.84       33.16      1.52 o
   6   4   2       11.37       12.02      0.80 o
  -5   5   2        1.16        1.07      0.15 o
  -4   5   2        7.20        7.62      0.84 o
  -3   5   2       10.06        8.91      0.91 o
  -2   5   2        7.24        6.81      0.60 o
  -1   5   2       16.50       16.14      0.56 o
   0   5   2        9.63        8.28      0.19 o
   1   5   2        0.15        0.22      0.22 o
   2   5   2        6.50        6.14      0.39 o
   3   5   2        0.63        0.37      0.20 o
   4   5   2       30.59       29.44      1.57 o
   5   5   2       23.35       22.64      2.17 o
   6   5   2       15.93       16.10      1.16 o
  -4   6   2        5.45        4.09      0.35 o
  -3   6   2        0.00        0.06      0.20 o
  -2   6   2       18.69       18.08      1.93 o
  -1   6   2        7.86        8.02      0.86 o
   0   6   2      146.21      153.25      7.74 o
   1   6   2      104.85      105.79      3.65 o
   2   6   2       50.31       52.18      3.06 o
   3   6   2        1.42        1.39      0.13 o
   4   6   2        9.75       10.36      0.43 o
   5   6   2       28.50       28.64      1.83 o
  -2   7   2        0.25        0.14      0.17 o
  -1   7   2        4.23        4.89      0.65 o
   0   7   2        9.02       10.02      0.88 o
   1   7   2        0.99        0.83      0.25 o
   2   7   2       32.16       30.86      2.45 o
   3   7   2        0.10       -0.05      0.18 o
   4   7   2        9.77        8.39      1.11 o
  -1  -7   3        3.75        3.74      0.12 o
   0  -7   3        0.03        0.03      0.16 o
   1  -7   3        1.83        1.82      0.10 o
  -3  -6   3        0.09        0.21      0.16 o
  -2  -6   3        1.46        2.18      0.13 o
  -1  -6   3        4.23        4.30      0.31 o
   0  -6   3        0.73        0.83      0.23 o
   1  -6   3        0.42        0.16      0.21 o
   2  -6   3       12.87       13.42      0.22 o
   3  -6   3        1.29        1.37      0.11 o
  -5  -5   3       16.14       15.83      0.32 o
  -4  -5   3        0.23        0.06      0.19 o
  -3  -5   3       62.60       60.69      0.73 o
  -2  -5   3        0.96        0.95      0.21 o
  -1  -5   3        0.43        0.66      0.16 o
   0  -5   3       22.00       22.17      0.31 o
   1  -5   3       10.41        8.27      0.23 o
   2  -5   3        0.60        0.26      0.25 o
   3  -5   3        0.60        0.33      0.16 o
   4  -5   3       44.90       41.95      0.58 o
   5  -5   3        6.08        6.77      0.14 o
  -5  -4   3        0.18        0.27      0.27 o
  -4  -4   3        9.82        9.08      0.20 o
  -3  -4   3        0.01       -0.23      0.23 o
  -2  -4   3        2.30        2.38      0.14 o
  -1  -4   3       94.66       99.60      1.06 o
   0  -4   3        0.02        0.34      0.22 o
   1  -4   3      157.26      159.03      5.14 o
   2  -4   3       33.62       31.08      0.80 o
   3  -4   3       97.17       96.94      1.14 o
   4  -4   3        1.39        1.12      0.19 o
   5  -4   3       15.90       14.88      0.22 o
   6  -4   3       14.46       14.84      0.55 o
  -6  -3   3        0.52        0.58      0.09 o
  -5  -3   3        0.51        0.31      0.22 o
  -4  -3   3       27.74       27.99      0.51 o
  -3  -3   3       28.42       29.14      0.41 o
  -2  -3   3       61.49       64.86      0.80 o
  -1  -3   3        0.14       -0.09      0.21 o
   0  -3   3       74.04       82.71      3.24 o
   1  -3   3       18.13       18.89      0.61 o
   2  -3   3        1.65        1.79      0.24 o
   3  -3   3        0.18       -0.10      0.29 o
   4  -3   3       12.62       12.37      0.41 o
   5  -3   3        5.08        4.60      0.17 o
   6  -3   3        4.58        4.34      0.14 o
  -6  -2   3        5.84        5.47      0.16 o
  -5  -2   3       76.19       77.85      1.03 o
  -4  -2   3       38.67       39.04      0.99 o
  -3  -2   3        0.31        1.14      0.27 o
  -2  -2   3        3.70        3.80      0.15 o
  -1  -2   3      457.00      490.43     18.73 o
   0  -2   3      212.87      211.20      1.10 o
   1  -2   3       58.06       59.93      0.64 o
   2  -2   3      111.96      104.46      0.85 o
   3  -2   3       17.23       17.38      0.39 o
   4  -2   3        2.92        3.24      0.15 o
   5  -2   3       25.14       28.19      1.77 o
   6  -2   3        0.26        0.12      0.30 o
   7  -2   3        3.87        4.98      0.22 o
  -6  -1   3       71.18       71.30      0.89 o
  -5  -1   3       14.21       14.31      0.25 o
  -4  -1   3        0.30        0.41      0.16 o
  -3  -1   3       35.82       31.66      0.45 o
  -2  -1   3       17.22       22.87      0.45 o
  -1  -1   3       28.37       27.88      0.48 o
   0  -1   3      665.25      683.78      7.22 o
   1  -1   3       51.42       45.75      0.99 o
   2  -1   3        3.59        4.63      0.11 o
   3  -1   3       12.22       13.32      0.19 o
   4  -1   3       41.24       40.28      1.51 o
   5  -1   3       26.05       29.01      0.76 o
   6  -1   3        3.95        4.82      0.30 o
   7  -1   3       10.90       10.64      0.65 o
  -6   0   3       27.05       29.99      0.43 o
  -5   0   3       31.06       29.57      1.23 o
  -4   0   3        2.92        2.34      0.15 o
  -3   0   3        0.00        0.20      0.21 o
  -2   0   3       60.34       64.06      3.64 o
  -1   0   3        4.17        2.25      0.12 o
   0   0   3       28.83       26.47      0.77 o
   1   0   3      439.88      423.92     10.88 o
   2   0   3        9.17        8.47      0.30 o
   3   0   3      315.48      329.16     12.28 o
   4   0   3       72.08       71.97      1.48 o
   5   0   3       17.79       17.01      0.70 o
   6   0   3        3.46        3.03      0.17 o
   7   0   3        6.55        7.40      0.32 o
  -6   1   3        5.60        4.92      0.26 o
  -5   1   3       14.93       14.24      0.74 o
  -4   1   3        2.34        1.15      0.14 o
  -3   1   3       26.65       29.56      2.67 o
  -2   1   3        0.08        0.02      0.18 o
  -1   1   3      381.89      354.77     17.22 o
   0   1   3      289.72      277.08     16.63 o
   1   1   3      403.58      362.28     24.01 o
   2   1   3       15.18       16.14      1.60 o
   3   1   3       15.79       15.20      1.25 o
   4   1   3      285.62      294.85     22.28 o
   5   1   3       12.10       12.64      0.51 o
   6   1   3       59.02       59.93      1.54 o
   7   1   3        9.08        7.52      0.26 o
  -6   2   3        2.66        2.65      0.13 o
  -5   2   3        0.06       -0.02      0.25 o
  -4   2   3       58.46       56.86      7.16 o
  -3   2   3       27.97       25.23      3.75 o
  -2   2   3        2.13        2.42      0.32 o
  -1   2   3      495.99      546.07     12.58 o
   0   2   3        0.31        0.55      0.15 o
   1   2   3       10.75       11.46      0.72 o
   2   2   3       71.04       75.22      4.97 o
   3   2   3       32.90       33.59      2.35 o
   4   2   3        1.47        1.95      0.21 o
   5   2   3      214.98      225.79     14.02 o
   6   2   3        8.52        7.35      0.48 o
   7   2   3        3.68        4.36      0.50 o
  -6   3   3        0.99        0.68      0.09 o
  -5   3   3        3.70        3.23      0.49 o
  -4   3   3       18.13       17.12      2.79 o
  -3   3   3      161.71      156.49     21.42 o
  -2   3   3      213.68      219.65     18.32 o
  -1   3   3       12.40       11.86      0.35 o
   0   3   3      139.13      159.03      3.03 o
   1   3   3       85.76       89.84      3.19 o
   2   3   3       23.30       24.88      1.12 o
   3   3   3        0.08        0.69      0.23 o
   4   3   3        0.14        0.39      0.23 o
   5   3   3       60.07       57.07      5.17 o
   6   3   3        1.36        1.65      0.23 o
   7   3   3        0.68        0.98      0.10 o
  -5   4   3        1.23        1.12      0.45 o
  -4   4   3       30.64       23.97      3.89 o
  -3   4   3        5.27        5.26      0.62 o
  -2   4   3        8.04        7.33      0.67 o
  -1   4   3       14.86       16.30      0.46 o
   0   4   3        0.27        0.50      0.27 o
   1   4   3       45.26       47.16      0.60 o
   2   4   3       88.77       97.05      6.48 o
   3   4   3       28.46       32.39      2.28 o
   4   4   3       89.54       85.09      8.07 o
   5   4   3        3.72        3.00      0.15 o
   6   4   3       27.30       28.53      1.76 o
  -4   5   3        0.31        0.23      0.20 o
  -3   5   3        2.96        2.40      0.16 o
  -2   5   3        9.19        9.12      0.85 o
  -1   5   3        1.80        1.37      0.18 o
   0   5   3        0.89        1.18      0.13 o
   1   5   3       21.56       20.15      0.81 o
   2   5   3        0.67        0.24      0.26 o
   3   5   3        0.94        0.81      0.12 o
   4   5   3       39.01       35.07      3.27 o
   5   5   3       47.20       46.26      4.75 o
   6   5   3        1.34        1.39      0.17 o
  -3   6   3        0.36        0.14      0.19 o
  -2   6   3        1.97        1.90      0.35 o
  -1   6   3       12.54       12.92      1.48 o
   0   6   3        1.51        1.02      0.14 o
   1   6   3        9.36        9.92      0.73 o
   2   6   3       41.69       38.25      3.51 o
   3   6   3       93.59       88.00      7.06 o
   4   6   3        0.36        1.07      0.21 o
   5   6   3        1.43        1.39      0.22 o
  -2   7   3        0.63        0.54      0.09 o
  -1   7   3        0.01       -0.19      0.19 o
   0   7   3        2.06        1.76      0.18 o
   1   7   3       24.87       24.20      2.61 o
   2   7   3        3.54        2.79      0.31 o
   3   7   3        0.26        0.37      0.10 o
   4   7   3        1.74        1.62      0.25 o
  -3  -6   4        0.43        1.05      0.09 o
  -2  -6   4        0.34        0.31      0.12 o
  -1  -6   4       24.75       23.64      0.44 o
   0  -6   4        0.65        0.57      0.10 o
   1  -6   4        0.04        0.09      0.18 o
   2  -6   4        2.59        2.55      0.13 o
   3  -6   4       22.40       21.43      0.29 o
  -4  -5   4        2.46        2.55      0.12 o
  -3  -5   4        5.83        5.83      0.16 o
  -2  -5   4       24.12       23.62      0.69 o
  -1  -5   4        6.18        7.51      0.67 o
   0  -5   4       92.11       88.93      3.49 o
   1  -5   4        8.50        8.59      0.20 o
   2  -5   4        0.18       -0.01      0.23 o
   3  -5   4       44.59       43.54      0.61 o
   4  -5   4       10.41       10.30      0.42 o
  -5  -4   4        0.71        0.49      0.09 o
  -4  -4   4        0.22       -0.20      0.22 o
  -3  -4   4        0.12        0.16      0.15 o
  -2  -4   4       10.94       12.34      0.35 o
  -1  -4   4        4.28        3.80      0.17 o
   0  -4   4       16.88       17.23      0.67 o
   1  -4   4       25.74       21.66      0.49 o
   2  -4   4       81.42       83.21      1.33 o
   3  -4   4       21.44       24.29      0.56 o
   4  -4   4      210.07      213.46      1.68 o
   5  -4   4        3.89        4.54      0.15 o
  -5  -3   4        1.91        2.07      0.12 o
  -4  -3   4       12.96       11.22      0.81 o
  -3  -3   4       30.91       31.07      0.89 o
  -2  -3   4       62.01       60.12      0.77 o
  -1  -3   4        0.51        0.44      0.12 o
   0  -3   4        0.14        0.00      0.27 o
   1  -3   4       44.81       46.80      1.17 o
   2  -3   4       28.69       28.41      1.48 o
   3  -3   4       16.56       17.14      0.56 o
   4  -3   4        4.61        5.27      0.18 o
   5  -3   4        0.00       -0.27      0.62 o
   6  -3   4        0.90        0.96      0.18 o
  -6  -2   4       12.28       11.18      0.37 o
  -5  -2   4        4.51        5.57      0.17 o
  -4  -2   4       14.35       15.56      0.41 o
  -3  -2   4      147.48      143.09      2.10 o
  -2  -2   4       12.16       15.65      0.22 o
  -1  -2   4       18.10       17.54      0.25 o
   0  -2   4      294.45      313.78      3.01 o
   1  -2   4      226.93      238.63      3.93 o
   2  -2   4       35.28       32.08      0.75 o
   3  -2   4      227.06      217.08      7.27 o
   4  -2   4       30.67       32.77      1.04 o
   5  -2   4       76.71       87.96      3.95 o
   6  -2   4        1.66        2.12      0.13 o
   7  -2   4       21.31       20.23      1.36 o
  -6  -1   4        7.39        7.43      0.16 o
  -5  -1   4       77.67       79.24      2.29 o
  -4  -1   4        7.97        9.68      0.44 o
  -3  -1   4       89.18       88.70      1.39 o
  -2  -1   4      163.93      157.48      4.85 o
  -1  -1   4      464.36      487.84      6.66 o
   0  -1   4      213.70      210.73      7.93 o
   1  -1   4        6.96        8.98      0.18 o
   2  -1   4        7.69        8.96      0.14 o
   3  -1   4       21.34       19.67      0.95 o
   4  -1   4        6.73        7.79      0.20 o
   5  -1   4        7.76        6.61      0.22 o
   6  -1   4        0.69        0.31      0.14 o
   7  -1   4        4.17        5.45      0.27 o
  -6   0   4        2.04        1.58      0.11 o
  -5   0   4       17.05       18.40      0.65 o
  -4   0   4        3.17        3.21      0.40 o
  -3   0   4        1.53        0.94      0.31 o
  -2   0   4        0.04       -0.07      0.20 o
  -1   0   4       32.67       32.27      0.81 o
   0   0   4       31.02       25.54      0.79 o
   1   0   4        2.52        1.91      0.22 o
   2   0   4      706.84      746.49     44.47 o
   3   0   4      110.49      112.04      6.04 o
   4   0   4       14.52       13.08      0.66 o
   5   0   4        0.06       -0.16      0.24 o
   6   0   4       53.93       52.27      2.04 o
   7   0   4        1.59        1.37      0.10 o
  -6   1   4       20.76       21.52      1.03 o
  -5   1   4        1.39        0.79      0.19 o
  -4   1   4       35.92       38.47      2.48 o
  -3   1   4        0.88        0.66      0.12 o
  -2   1   4      655.52      604.20     73.27 o
  -1   1   4       26.61       27.96      3.65 o
   0   1   4      171.02      133.41     16.94 o
   1   1   4       49.41       50.70      5.49 o
   2   1   4      137.75      130.52     16.12 o
   3   1   4       66.28       69.13      4.73 o
   4   1   4       35.65       37.44      3.25 o
   5   1   4      155.20      156.13     13.43 o
   6   1   4       34.89       35.85      2.67 o
   7   1   4        4.78        6.01      0.23 o
  -6   2   4        0.70        1.38      0.10 o
  -5   2   4        1.47        1.12      0.13 o
  -4   2   4        9.22        8.03      1.31 o
  -3   2   4        1.88        1.73      0.38 o
  -2   2   4       51.60       51.28      3.99 o
  -1   2   4       15.57       18.35      0.58 o
   0   2   4      351.68      373.05     12.97 o
   1   2   4       32.75       34.52      2.70 o
   2   2   4      337.46      311.02     19.82 o
   3   2   4       71.86       71.97      7.81 o
   4   2   4      320.95      318.73     32.04 o
   5   2   4      137.03      138.82     12.28 o
   6   2   4        1.07        0.91      0.12 o
   7   2   4       13.76       13.01      0.68 o
  -5   3   4        6.25        5.87      0.82 o
  -4   3   4        8.35        7.40      1.18 o
  -3   3   4      294.03      279.40     36.91 o
  -2   3   4       35.43       34.58      2.86 o
  -1   3   4        0.30        0.24      0.22 o
   0   3   4      119.06      127.70      6.69 o
   1   3   4       42.22       40.03      1.61 o
   2   3   4       12.20       13.99      1.15 o
   3   3   4       19.49       20.13      1.76 o
   4   3   4      134.00      120.32     11.71 o
   5   3   4        0.41        0.52      0.17 o
   6   3   4       10.11        9.14      0.55 o
   7   3   4        6.37        6.87      0.91 o
  -5   4   4        2.31        2.76      0.25 o
  -4   4   4        5.69        5.14      1.28 o
  -3   4   4       48.14       44.11      6.74 o
  -2   4   4        6.42        6.20      0.40 o
  -1   4   4       89.74       96.00      5.94 o
   0   4   4       35.39       39.77      1.64 o
   1   4   4       74.63       78.81      3.45 o
   2   4   4        6.76        8.32      0.63 o
   3   4   4      195.32      188.12     15.84 o
   4   4   4        0.71        0.47      0.24 o
   5   4   4        0.26        0.73      0.18 o
   6   4   4        1.29        1.14      0.13 o
  -4   5   4       64.58       58.19     14.76 o
  -3   5   4       24.60       22.39      4.30 o
  -2   5   4       61.07       60.13      7.28 o
  -1   5   4        1.36        0.57      0.17 o
   0   5   4       60.45       63.05      3.61 o
   1   5   4        3.60        3.08      0.16 o
   2   5   4        1.74        1.58      0.19 o
   3   5   4       16.54       13.54      1.51 o
   4   5   4        0.04        0.14      0.28 o
   5   5   4        1.39        2.16      0.38 o
   6   5   4        1.06        0.67      0.09 o
  -3   6   4        3.97        3.96      0.70 o
  -2   6   4        0.03       -0.20      0.20 o
  -1   6   4        2.24        1.33      0.15 o
   0   6   4       53.38       59.92      5.75 o
   1   6   4        1.03        1.50      0.14 o
   2   6   4      135.05      133.93     14.20 o
   3   6   4        6.00        6.60      0.65 o
   4   6   4        1.05        1.41      0.11 o
   5   6   4        0.47        0.23      0.20 o
  -2   7   4        0.35        0.51      0.13 o
  -1   7   4        6.34        5.07      0.91 o
   0   7   4        0.29        0.24      0.19 o
   1   7   4        3.77        3.54      0.50 o
   2   7   4        4.26        3.53      0.41 o
   3   7   4        1.05        0.33      0.09 o
  -1  -6   5        0.68        0.72      0.09 o
   0  -6   5        1.82        1.11      0.10 o
   1  -6   5        3.21        3.27      0.18 o
   2  -6   5        1.09        0.74      0.09 o
  -3  -5   5        8.90        8.95      0.35 o
  -2  -5   5       48.53       50.18      1.67 o
  -1  -5   5       23.97       23.07      0.58 o
   0  -5   5        1.56        1.04      0.20 o
   1  -5   5        5.71        3.60      0.15 o
   2  -5   5        1.06        1.23      0.12 o
   3  -5   5        2.32        2.26      0.14 o
   4  -5   5       11.21       10.18      0.60 o
  -4  -4   5        0.24        0.81      0.50 o
  -3  -4   5        7.19        7.32      0.24 o
  -2  -4   5        1.84        1.57      0.14 o
  -1  -4   5        3.14        4.38      0.18 o
   0  -4   5        4.93        3.78      0.17 o
   1  -4   5       11.50       11.40      0.22 o
   2  -4   5       35.66       33.91      1.39 o
   3  -4   5       12.58       12.31      0.44 o
   4  -4   5        4.92        4.77      0.24 o
   5  -4   5        3.90        3.91      0.13 o
  -5  -3   5        0.29        0.54      0.12 o
  -4  -3   5       10.29        9.88      0.20 o
  -3  -3   5      110.41      105.08      5.68 o
  -2  -3   5       25.62       28.87      1.22 o
  -1  -3   5       19.89       18.92      1.25 o
   0  -3   5       22.19       23.92      2.36 o
   1  -3   5       23.78       23.90      1.07 o
   2  -3   5       55.34       52.40      3.56 o
   3  -3   5       11.60       11.50      0.45 o
   4  -3   5        3.12        2.90      0.15 o
   5  -3   5        0.02       -0.11      0.21 o
   6  -3   5        0.06        0.22      0.15 o
  -5  -2   5       11.86       12.16      0.59 o
  -4  -2   5       60.91       60.82      1.02 o
  -3  -2   5        5.52        5.22      0.18 o
  -2  -2   5       20.55       20.02      0.66 o
  -1  -2   5       13.02       15.55      0.52 o
   0  -2   5        0.00        0.06      0.24 o
   1  -2   5        1.10        1.32      0.16 o
   2  -2   5        0.00       -0.22      0.22 o
   3  -2   5      230.09      226.60     10.77 o
   4  -2   5        0.26        0.22      0.16 o
   5  -2   5        3.60        3.27      0.16 o
   6  -2   5        0.83        0.75      0.18 o
  -5  -1   5        6.46        5.64      0.19 o
  -4  -1   5       14.10       13.10      0.94 o
  -3  -1   5      120.72      119.46      5.70 o
  -2  -1   5        3.67        3.72      0.15 o
  -1  -1   5       19.66       22.85      1.41 o
   0  -1   5        7.00       10.17      0.54 o
   1  -1   5        0.76        0.53      0.10 o
   2  -1   5       92.07       84.98      3.84 o
   3  -1   5        3.55        4.81      0.15 o
   4  -1   5       37.26       36.52      1.84 o
   5  -1   5        0.04        0.35      0.23 o
   6  -1   5        0.00        0.15      0.21 o
   7  -1   5        2.20        1.94      0.16 o
  -6   0   5       10.28        9.76      0.39 o
  -5   0   5        0.89        1.07      0.12 o
  -4   0   5        1.39        0.51      0.29 o
  -3   0   5        1.82        1.82      0.20 o
  -2   0   5        0.14        0.36      0.21 o
  -1   0   5       63.33       61.35      3.30 o
   0   0   5       57.28       54.60      2.66 o
   1   0   5       55.88       55.33      4.24 o
   2   0   5      143.65      141.16      8.50 o
   3   0   5        3.99        3.16      0.26 o
   4   0   5        0.61        0.14      0.23 o
   5   0   5        0.12       -0.05      0.24 o
   6   0   5        0.34        0.41      0.11 o
   7   0   5        5.98        8.68      0.46 o
  -5   1   5        7.13        7.16      0.65 o
  -4   1   5        2.75        3.02      0.16 o
  -3   1   5       51.36       48.07      2.52 o
  -2   1   5        6.32        6.14      0.34 o
  -1   1   5       12.30       15.14      1.77 o
   0   1   5       11.80        8.71      1.48 o
   1   1   5      119.56      108.75     15.73 o
   2   1   5       45.00       42.98      4.48 o
   3   1   5        1.95        3.01      0.27 o
   4   1   5       21.02       19.95      2.07 o
   5   1   5        6.90        7.86      0.51 o
   6   1   5        1.89        1.19      0.13 o
   7   1   5       13.94       11.89      0.54 o
  -5   2   5        2.80        2.70      0.40 o
  -4   2   5       21.10       18.60      3.07 o
  -3   2   5        9.55        7.58      1.69 o
  -2   2   5        0.01        0.13      0.15 o
  -1   2   5       11.53       14.50      0.46 o
   0   2   5       29.78       31.29      2.64 o
   1   2   5       68.39       66.49      6.72 o
   2   2   5       50.82       50.08      6.63 o
   3   2   5        0.73        0.79      0.11 o
   4   2   5       47.70       48.14      5.69 o
   5   2   5       46.71       46.15      3.94 o
   6   2   5        3.25        2.93      0.14 o
   7   2   5       32.63       35.14      2.28 o
  -5   3   5        1.26        1.16      0.13 o
  -4   3   5       19.47       15.79      4.04 o
  -3   3   5       11.76       11.80      1.99 o
  -2   3   5       24.28       24.31      1.26 o
  -1   3   5       11.38       14.48      0.78 o
   0   3   5       12.94       11.73      0.98 o
   1   3   5      108.50      107.39     10.84 o
   2   3   5       14.79       15.95      1.80 o
   3   3   5        0.22        0.31      0.23 o
   4   3   5       10.23        8.73      1.31 o
   5   3   5      115.41      117.16     13.26 o
   6   3   5        1.51        1.42      0.12 o
   7   3   5        6.83        8.12      0.46 o
  -4   4   5        7.29        6.99      2.01 o
  -3   4   5        0.03        0.40      0.26 o
  -2   4   5       11.18       10.86      0.51 o
  -1   4   5        1.79        2.05      0.29 o
   0   4   5       72.04       76.11      2.36 o
   1   4   5        0.89        0.55      0.16 o
   2   4   5       36.17       35.45      2.66 o
   3   4   5       25.08       22.90      3.61 o
   4   4   5       67.72       61.15      8.59 o
   5   4   5        4.80        4.72      0.16 o
   6   4   5        1.12        0.90      0.15 o
  -4   5   5        1.72        1.21      0.39 o
  -3   5   5        4.27        4.81      1.17 o
  -2   5   5       15.84       17.41      2.07 o
  -1   5   5        1.73        1.80      0.15 o
   0   5   5       12.91       12.17      1.07 o
   1   5   5       97.20      102.46      6.52 o
   2   5   5        1.79        2.07      0.15 o
   3   5   5        0.00        0.14      0.25 o
   4   5   5        1.58        1.07      0.13 o
   5   5   5        0.21       -0.21      0.21 o
   6   5   5        3.67        3.07      0.39 o
  -3   6   5       17.57       12.71      4.21 o
  -2   6   5        0.18       -0.09      0.28 o
  -1   6   5        0.04        0.35      0.14 o
   0   6   5       10.90       10.73      1.04 o
   1   6   5        2.98        3.37      0.55 o
   2   6   5        0.14        0.47      0.15 o
   3   6   5       39.82       37.03      5.69 o
   4   6   5        1.59        2.29      0.18 o
   5   6   5       10.37        9.23      1.17 o
  -1   7   5        1.17        1.57      0.20 o
   0   7   5        4.08        3.11      0.42 o
   1   7   5        0.29        0.24      0.19 o
   2   7   5        0.09        0.25      0.12 o
   3   7   5        0.01       -0.15      0.18 o
  -2  -5   6        2.92        3.06      0.15 o
  -1  -5   6       18.49       23.11      1.94 o
   0  -5   6        8.42        6.76      0.33 o
   1  -5   6       24.03       23.58      1.03 o
   2  -5   6        6.10        7.18      0.17 o
   3  -5   6        0.03        0.05      0.15 o
  -3  -4   6        0.68       -0.13      0.38 o
  -2  -4   6       20.45       22.80      0.87 o
  -1  -4   6        5.86        5.34      0.51 o
   0  -4   6        3.05        2.08      0.14 o
   1  -4   6        8.30        6.36      0.30 o
   2  -4   6        7.44        7.26      0.18 o
   3  -4   6        4.12        4.31      0.30 o
   4  -4   6       32.11       33.17      2.15 o
  -4  -3   6        0.00        0.18      0.17 o
  -3  -3   6        0.56        0.40      0.21 o
  -2  -3   6       21.11       22.15      1.28 o
  -1  -3   6       36.36       40.21      2.43 o
   0  -3   6       70.06       69.82      3.26 o
   1  -3   6        3.92        3.47      0.16 o
   2  -3   6       73.82       75.75      3.46 o
   3  -3   6       88.92       89.41      2.58 o
   4  -3   6        7.09        8.82      0.35 o
   5  -3   6        5.53        5.62      0.56 o
  -5  -2   6        4.21        5.54      0.39 o
  -4  -2   6        1.83        1.90      0.43 o
  -3  -2   6       44.34       42.90      1.02 o
  -2  -2   6        0.03       -0.25      0.41 o
  -1  -2   6       24.94       24.77      1.44 o
   0  -2   6        9.33        8.51      0.31 o
   1  -2   6        4.34        5.81      0.17 o
   2  -2   6      101.17      103.03      1.12 o
   3  -2   6       28.73       30.35      1.35 o
   4  -2   6      115.25      114.84      6.31 o
   5  -2   6        1.87        2.14      0.31 o
   6  -2   6       11.11       12.33      1.27 o
  -5  -1   6        0.50        1.04      0.10 o
  -4  -1   6        0.00        0.21      0.22 o
  -3  -1   6       51.38       53.18      1.44 o
  -2  -1   6       67.84       66.97      3.20 o
  -1  -1   6       21.26       21.88      0.88 o
   0  -1   6      127.56      125.74      6.49 o
   1  -1   6      201.48      200.32      6.07 o
   2  -1   6       17.63       19.04      0.92 o
   3  -1   6       56.52       53.01      1.78 o
   4  -1   6       11.18       11.32      0.82 o
   5  -1   6       10.67        9.57      0.35 o
   6  -1   6        0.76        0.51      0.13 o
  -5   0   6       14.35       14.76      0.94 o
  -4   0   6        7.50        7.06      0.51 o
  -3   0   6        0.01       -0.08      0.20 o
  -2   0   6       30.46       30.60      0.47 o
  -1   0   6        7.00        5.55      0.17 o
   0   0   6      121.60      118.78      8.66 o
   1   0   6       24.46       21.69      1.72 o
   2   0   6       55.68       58.09      3.51 o
   3   0   6      108.99      109.67      5.60 o
   4   0   6      115.97      117.69      7.92 o
   5   0   6       49.29       53.34      4.27 o
   6   0   6        1.29        1.12      0.13 o
   7   0   6       15.20       17.27      1.36 o
  -5   1   6        7.52        8.12      0.83 o
  -4   1   6       21.10       18.36      1.62 o
  -3   1   6       16.00       15.43      1.08 o
  -2   1   6       45.82       47.81      2.14 o
  -1   1   6       41.99       39.04      4.07 o
   0   1   6      217.34      197.92     30.39 o
   1   1   6        3.93        4.33      0.77 o
   2   1   6        1.60        1.01      0.14 o
   3   1   6        9.63        9.98      1.00 o
   4   1   6        0.07        0.01      0.25 o
   5   1   6        5.85        7.62      0.81 o
   6   1   6        3.61        2.96      0.17 o
   7   1   6       35.31       40.67      2.74 o
  -5   2   6        4.91        4.48      0.19 o
  -4   2   6        2.53        3.36      0.65 o
  -3   2   6       17.38       13.63      3.50 o
  -2   2   6        4.36        4.77      0.90 o
  -1   2   6       24.42       22.09      1.81 o
   0   2   6        1.67        1.32      0.54 o
   1   2   6       37.67       33.16      6.19 o
   2   2   6      136.10      135.00     19.50 o
   3   2   6       49.73       47.10      6.34 o
   4   2   6       64.68       64.91      7.98 o
   5   2   6       62.85       62.09      6.31 o
   6   2   6       61.99       69.66      6.36 o
   7   2   6       16.19       15.32      1.30 o
  -4   3   6        8.20        8.71      0.25 o
  -3   3   6       18.04       13.87      2.86 o
  -2   3   6       29.73       31.84      2.52 o
  -1   3   6       90.43       93.40      5.07 o
   0   3   6      112.97      108.77     10.40 o
   1   3   6        0.96        1.24      0.29 o
   2   3   6       12.11       11.96      1.62 o
   3   3   6       73.25       65.11      9.85 o
   4   3   6        4.80        3.92      0.43 o
   5   3   6        8.65        8.89      0.76 o
   6   3   6        8.25        7.57      0.91 o
  -4   4   6        1.36        0.87      0.43 o
  -3   4   6        0.02       -0.04      0.23 o
  -2   4   6       19.28       20.67      3.06 o
  -1   4   6        7.92        8.02      0.50 o
   0   4   6        1.72        2.21      0.15 o
   1   4   6       38.37       35.20      5.19 o
   2   4   6       52.30       48.09      6.54 o
   3   4   6       62.25       63.88      8.75 o
   4   4   6       28.58       25.50      3.34 o
   5   4   6        8.60       10.28      1.19 o
   6   4   6        0.07       -0.07      0.15 o
  -3   5   6       51.17       41.97     12.75 o
  -2   5   6       14.49       15.67      2.77 o
  -1   5   6       10.55        9.54      0.91 o
   0   5   6       61.94       60.25      3.73 o
   1   5   6        0.00       -0.02      0.27 o
   2   5   6       10.65       12.04      1.71 o
   3   5   6        2.69        2.14      0.45 o
   4   5   6        7.89        8.50      1.60 o
   5   5   6        1.98        1.49      0.23 o
  -2   6   6        7.59        6.40      1.51 o
  -1   6   6        0.55        0.56      0.13 o
   0   6   6        1.38        0.72      0.11 o
   1   6   6       11.51       10.52      1.80 o
   2   6   6       35.40       38.40      6.34 o
   3   6   6        6.62        5.99      1.08 o
   4   6   6        8.52        9.32      1.80 o
   0   7   6        6.61        5.41      1.45 o
   1   7   6        0.11        0.08      0.15 o
   2   7   6        3.05        2.87      0.69 o
   0  -5   7        7.46        5.71      0.43 o
   1  -5   7       12.08       14.81      1.31 o
   2  -5   7        3.83        4.25      0.13 o
  -2  -4   7        0.04        0.09      0.16 o
  -1  -4   7        1.54        2.86      0.12 o
   0  -4   7        9.30        9.07      0.18 o
   1  -4   7        2.61        2.45      0.13 o
   2  -4   7        4.98        4.70      0.35 o
   3  -4   7        6.01        7.06      0.48 o
   4  -4   7        3.08        3.02      0.11 o
  -3  -3   7        0.91        0.51      0.22 o
  -2  -3   7        0.86        1.05      0.17 o
  -1  -3   7       42.16       37.52      2.20 o
   0  -3   7        0.34        0.38      0.29 o
   1  -3   7        0.06       -0.10      0.37 o
   2  -3   7        9.80       11.07      0.75 o
   3  -3   7        0.97        1.06      0.18 o
   4  -3   7        0.08        0.02      0.13 o
   5  -3   7       23.66       28.26      1.93 o
  -4  -2   7        0.67        0.80      0.12 o
  -3  -2   7        3.38        3.16      0.13 o
  -2  -2   7        1.09        1.40      0.13 o
  -1  -2   7        0.12       -0.03      0.27 o
   0  -2   7       40.46       38.01      2.80 o
   1  -2   7       36.29       40.62      2.93 o
   2  -2   7        7.90        7.52      0.58 o
   3  -2   7       64.07       63.78      3.72 o
   4  -2   7        5.81        5.89      0.29 o
   5  -2   7        1.13        1.90      0.33 o
  -4  -1   7        9.71        8.22      0.63 o
  -3  -1   7        0.37        0.40      0.12 o
  -2  -1   7        1.15        0.82      0.34 o
  -1  -1   7        0.10       -0.13      0.30 o
   0  -1   7       68.24       69.22      2.97 o
   1  -1   7       54.61       49.55      3.01 o
   2  -1   7       38.23       40.12      1.58 o
   3  -1   7        0.05       -0.09      0.25 o
   4  -1   7       25.32       21.93      2.08 o
   5  -1   7        5.85        5.41      0.23 o
   6  -1   7        0.78        1.16      0.09 o
  -4   0   7        8.53        8.97      0.27 o
  -3   0   7       17.50       17.88      1.14 o
  -2   0   7        7.72        8.57      0.75 o
  -1   0   7       39.10       39.48      2.06 o
   0   0   7        0.51        1.96      0.23 o
   1   0   7        1.43        1.09      0.14 o
   2   0   7        0.02       -0.10      0.46 o
   3   0   7        1.64        1.69      0.14 o
   4   0   7        0.85       -0.04      0.27 o
   5   0   7       22.62       22.50      1.20 o
   6   0   7        0.35        0.31      0.18 o
  -4   1   7        1.80        1.98      0.18 o
  -3   1   7       51.83       52.49      1.00 o
  -2   1   7       53.36       53.66      1.68 o
  -1   1   7      128.08      122.50     12.87 o
   0   1   7        6.05        5.18      0.67 o
   1   1   7        0.01        0.15      0.25 o
   2   1   7       14.69       13.15      1.92 o
   3   1   7        2.83        1.71      0.29 o
   4   1   7        3.28        4.30      0.62 o
   5   1   7        0.04        0.35      0.22 o
   6   1   7       20.70       22.69      1.32 o
  -4   2   7       12.73       12.56      0.29 o
  -3   2   7        3.88        5.25      0.25 o
  -2   2   7        5.69        6.29      0.82 o
  -1   2   7       14.06       11.70      2.50 o
   0   2   7       21.95       18.42      3.23 o
   1   2   7       15.59       15.80      2.99 o
   2   2   7        3.32        3.45      0.63 o
   3   2   7        0.06        0.00      0.34 o
   4   2   7       14.29       12.29      1.54 o
   5   2   7        3.00        4.30      0.74 o
   6   2   7        3.52        4.35      0.31 o
  -4   3   7        5.01        3.74      0.17 o
  -3   3   7        0.35        1.01      0.17 o
  -2   3   7       32.30       33.26      2.92 o
  -1   3   7        0.16        0.18      0.27 o
   0   3   7        4.58        4.91      0.92 o
   1   3   7       40.73       35.45      7.02 o
   2   3   7       44.31       40.87      7.42 o
   3   3   7       14.07       11.68      2.35 o
   4   3   7       17.48       16.76      2.21 o
   5   3   7        1.32        1.00      0.16 o
   6   3   7        0.39        0.65      0.16 o
  -3   4   7        7.56       10.28      0.27 o
  -2   4   7        0.09        0.33      0.15 o
  -1   4   7       10.43       10.15      0.77 o
   0   4   7       19.64       16.38      1.53 o
   1   4   7        0.30        0.25      0.28 o
   2   4   7       20.85       19.83      4.19 o
   3   4   7      105.00       94.93     18.65 o
   4   4   7       12.87       14.19      2.60 o
   5   4   7        0.14       -0.04      0.21 o
  -2   5   7       12.91       12.32      2.46 o
  -1   5   7        0.04        0.33      0.41 o
   0   5   7        9.88       10.48      1.61 o
   1   5   7       11.82       11.38      1.50 o
   2   5   7       11.73        8.65      1.85 o
   3   5   7        4.61        4.58      1.11 o
   4   5   7        2.34        2.36      0.17 o
   5   5   7        9.41        9.49      1.38 o
  -1   6   7        0.04        0.14      0.15 o
   0   6   7        2.24        3.04      0.55 o
   1   6   7       10.89       11.22      2.49 o
   2   6   7        3.25        2.56      0.55 o
   3   6   7        1.17        1.40      0.22 o
  -1  -4   8        0.01        0.06      0.19 o
   0  -4   8        1.89        1.89      0.12 o
   1  -4   8        0.01        0.12      0.16 o
   2  -4   8        5.01        5.22      0.27 o
  -2  -3   8        0.05        0.13      0.16 o
  -1  -3   8        0.02       -0.24      0.24 o
   0  -3   8       22.13       18.18      1.57 o
   1  -3   8        1.47        1.53      0.12 o
   2  -3   8       10.69       10.48      0.65 o
   3  -3   8        0.44        0.64      0.17 o
   4  -3   8       16.23       15.54      1.23 o
  -3  -2   8       15.30       15.63      0.93 o
  -2  -2   8        1.20        1.37      0.11 o
  -1  -2   8        2.27        1.73      0.13 o
   0  -2   8        4.80        4.79      0.33 o
   1  -2   8       23.51       21.79      1.29 o
   2  -2   8        2.54        3.27      0.17 o
   3  -2   8       10.73       11.97      0.75 o
   4  -2   8        0.23       -0.06      0.18 o
   5  -2   8        0.00        0.08      0.13 o
  -3  -1   8        4.73        5.25      0.45 o
  -2  -1   8        0.00       -0.09      0.21 o
  -1  -1   8        9.05        9.78      0.47 o
   0  -1   8       21.74       19.61      0.29 o
   1  -1   8       56.66       59.34      4.58 o
   2  -1   8       34.68       33.80      2.36 o
   3  -1   8        8.72        9.80      0.55 o
   4  -1   8        0.64        0.89      0.12 o
   5  -1   8        0.49        0.52      0.09 o
  -3   0   8        4.19        3.23      0.20 o
  -2   0   8       19.76       20.54      1.81 o
  -1   0   8       24.07       25.36      1.10 o
   0   0   8        0.04        0.23      0.16 o
   1   0   8       34.08       33.52      3.46 o
   2   0   8       35.62       35.12      3.27 o
   3   0   8        7.99        7.64      0.74 o
   4   0   8       14.60       15.83      1.75 o
   5   0   8        1.55        1.63      0.13 o
   6   0   8        2.50        3.23      0.11 o
  -3   1   8        0.55        0.39      0.28 o
  -2   1   8        2.20        2.56      0.34 o
  -1   1   8       11.77       10.69      0.94 o
   0   1   8      177.27      176.32     23.03 o
   1   1   8       59.35       56.12      8.84 o
   2   1   8       62.26       65.68      8.15 o
   3   1   8        2.90        2.33      0.27 o
   4   1   8       47.52       46.42      3.00 o
   5   1   8        5.95        7.01      0.68 o
   6   1   8        1.32        2.35      0.23 o
  -3   2   8        0.50        0.52      0.15 o
  -2   2   8        5.07        5.48      0.25 o
  -1   2   8       38.41       26.30      9.63 o
   0   2   8        8.30        8.00      1.83 o
   1   2   8        0.27       -0.10      0.28 o
   2   2   8        2.29        3.33      0.73 o
   3   2   8       12.74       11.17      1.19 o
   4   2   8       14.98       15.17      2.44 o
   5   2   8        0.41        0.17      0.13 o
   6   2   8       21.53       23.32      2.87 o
  -3   3   8        5.33        6.53      0.22 o
  -2   3   8        2.67        3.37      0.20 o
  -1   3   8       46.31       44.48      7.90 o
   0   3   8        7.61        7.16      1.56 o
   1   3   8       16.78       16.44      3.81 o
   2   3   8       10.50        8.38      1.86 o
   3   3   8       53.24       52.71      9.25 o
   4   3   8       10.26       10.57      1.60 o
   5   3   8        8.60        8.99      1.10 o
  -2   4   8        8.56        7.96      0.24 o
  -1   4   8        5.62        6.50      0.25 o
   0   4   8        0.08       -0.24      0.24 o
   1   4   8        1.37        1.78      0.33 o
   2   4   8       20.22       17.28      4.28 o
   3   4   8        0.12        0.10      0.23 o
   4   4   8        6.84        6.14      1.00 o
   5   4   8       45.86       51.82      8.69 o
  -1   5   8        1.60        1.61      0.29 o
   0   5   8        1.30        1.04      0.29 o
   1   5   8        2.04        1.61      0.28 o
   2   5   8       10.61       10.01      3.03 o
   3   5   8        1.15        0.74      0.10 o
   4   5   8       10.20        9.87      1.59 o
   1   6   8       12.49       11.52      3.55 o
   2   6   8       23.44       21.85      6.90 o
   0  -3   9        2.66        3.06      0.26 o
   1  -3   9        5.71        7.20      0.80 o
   2  -3   9        3.81        3.38      0.22 o
  -1  -2   9        2.11        2.18      0.30 o
   0  -2   9        0.20       -0.20      0.22 o
   1  -2   9        0.01       -0.16      0.21 o
   2  -2   9       10.62       11.78      0.92 o
   3  -2   9        3.95        3.25      0.13 o
   4  -2   9        1.74        2.38      0.40 o
  -2  -1   9        1.03        0.89      0.10 o
  -1  -1   9        0.08        0.24      0.13 o
   0  -1   9        0.39        0.38      0.14 o
   1  -1   9       29.86       28.10      2.97 o
   2  -1   9        8.78        9.18      0.91 o
   3  -1   9        1.31        1.48      0.12 o
   4  -1   9        1.62        1.86      0.11 o
  -2   0   9        1.62        1.18      0.16 o
  -1   0   9        0.05       -0.21      0.22 o
   0   0   9        2.63        2.33      0.14 o
   1   0   9       49.53       52.75      5.84 o
   2   0   9       19.94       20.35      2.07 o
   3   0   9        6.03        5.46      0.34 o
   4   0   9       11.91       12.23      1.36 o
   5   0   9        0.00        0.11      0.14 o
  -2   1   9        0.32        0.23      0.15 o
  -1   1   9       33.28       33.03      0.67 o
   0   1   9       48.30       44.22      5.83 o
   1   1   9        0.06        0.16      0.24 o
   2   1   9       53.21       51.56      5.58 o
   3   1   9        0.10        0.49      0.32 o
   4   1   9        0.52        1.09      0.44 o
   5   1   9        4.73        3.75      0.32 o
  -2   2   9        1.29        1.02      0.16 o
  -1   2   9        0.10        0.14      0.33 o
   0   2   9       24.66       18.59      5.11 o
   1   2   9       37.08       31.92      7.45 o
   2   2   9        0.06        0.00      0.23 o
   3   2   9        3.16        2.39      0.38 o
   4   2   9        4.38        3.28      0.32 o
   5   2   9        1.78        1.35      0.09 o
  -2   3   9        1.20        1.73      0.16 o
  -1   3   9        5.09        7.07      0.25 o
   0   3   9        0.07        0.31      0.31 o
   1   3   9       11.22        9.46      3.26 o
   2   3   9        0.12        0.09      0.15 o
   3   3   9        4.96        4.60      0.83 o
   4   3   9        0.92        0.73      0.15 o
  -1   4   9        2.66        2.04      0.17 o
   0   4   9        1.34        2.01      0.18 o
   1   4   9        0.00        0.24      0.20 o
   2   4   9        8.62        7.60      1.94 o
   3   4   9        4.67        3.26      0.71 o
   4   4   9        2.89        3.28      0.45 o
   1   5   9        3.60        3.08      0.99 o
   2   5   9        1.15        1.15      0.23 o
   0  -1  10        0.66        1.32      0.20 o
   1  -1  10        0.01        0.03      0.17 o
   2  -1  10        5.49        4.31      0.48 o
   3  -1  10       12.31       12.19      1.24 o
  -1   0  10        1.08        2.04      0.15 o
   0   0  10        9.38        9.08      1.02 o
   1   0  10        1.56        1.54      0.14 o
   2   0  10       24.71       26.51      3.11 o
   3   0  10        0.66        0.80      0.09 o
  -1   1  10        2.13        2.52      0.16 o
   0   1  10       23.13       26.93      0.53 o
   1   1  10       68.67       63.52      9.92 o
   2   1  10       13.80       14.44      1.59 o
   3   1  10        0.07        0.11      0.17 o
   4   1  10        4.55        3.77      0.36 o
  -1   2  10        0.77        0.31      0.26 o
   0   2  10        3.57        3.38      0.19 o
   1   2  10        6.53        6.73      1.09 o
   2   2  10       11.77       10.78      1.61 o
   3   2  10        1.66        1.79      0.28 o
   4   2  10        5.88        5.48      0.73 o
   0   3  10        3.35        4.52      0.19 o
   1   3  10        4.36        3.91      1.24 o
   2   3  10       16.81       16.57      3.76 o
   3   3  10        0.40        0.38      0.11 o
 
